# Supplementary material for: A multi-reservoir extruder for time-resolved serial protein crystallography and compound screening at X-ray free-electron lasers
Source: Nat Commun. 2023 Dec 2;14:7956. doi: 10.1038/s41467-023-43523-5 (PMC10693631; doi:10.1038/s41467-023-43523-5)
Supplement: Supplementary file 7 — Source Data [file 41467_2023_43523_MOESM7_ESM.xlsx]

## Sheet: Raw data Figure 1d
Sample exchange times
User Traning [min]	Skopintsev et al. [min]	Mous et al. [min]	Commissioning 1 [min]	Commissioning 2 [min]
86	22	37	13	11
47	29	24	10	14
22	31	33	13	10
42	19	20	7	8
29	13	16	12	7
20	20	27	14	8
	17	26	17	21
	11	21		16
	19	22
	32	29
	27	23.5
	34	24.5
		21
		18

## Sheet: Raw data Figure 1c
Calibration curve
Reservoir Temperature [°C]	Set circulator temperature [°C]
12.11	5
14.88	10
18.4	15
22.12	20
26	25
30.05	30
34.22	35
38.41	40
42.61	45
